# Supplementary material for: Taxon‐dependent effects of dispersal limitation versus environmental filters on bryophyte assemblages―Multiple perspective studies in land‐bridge islands
Source: Ecol Evol. 2023 Feb 24;13(2):e9844. doi: 10.1002/ece3.9844 (PMC9951200; doi:10.1002/ece3.9844)
Supplement: Supplementary file 3 — Table S1 [file ECE3-13-e9844-s006.xlsx]

## Sheet: Sheet1
Nisland no	Spatial and environmental variables
	Lontidue (º)	Latitude (º)	Area (ha)	Maximum elevation (m)	Distance to shore (m)	Shape index	Isolation degree by water	Vegetation coverage	Number of Habitat types	Disturbed habitat types	Natural habitat types
1	118.752	29.4626	76.1983	208	43.17	2.60573	0.860039	0.600344	24	10	14
2	118.763	29.4962	0.25068	99	491.23	1.21536	0.839061	0.74286	4	0	4
3	118.765	29.4962	1.16335	99	491.31	1.3205	0.904757	0.878362	7	0	7
4	118.769	29.4927	0.181527	99	1096.15	1.50092	0.984764	0.428036	5	0	5
5	118.771	29.4909	1.36055	100	1238.13	2.53497	0.982431	0.81105	11	0	11
6	118.799	29.5009	0.439175	99	199.87	1.99041	0.90483	0.7962	6	0	6
7	118.813	29.5103	0.884036	112	86.48	1.29846	0.748916	0.865998	10	0	10
8	118.815	29.5053	137.951	229	1132.63	4.06619	0.350036	0.967223	18	4	14
9	118.816	29.5104	0.382849	99	104.25	1.22408	0.780664	0.889072	7	0	7
10	118.82	29.5149	0.088267	99	916.06	1.55111	0.844566	0	2	0	2
11	118.821	29.5143	0.158901	99	862.48	1.23015	0.865246	0.562646	5	0	5
12	118.821	29.5135	0.453687	99	769.86	1.29827	0.865114	0.828774	8	0	8
13	118.821	29.508	0.292141	99	96.42	1.40374	0.778228	0.828767	7	0	7
14	118.822	29.5153	0.635323	107	706.31	1.38133	0.760303	0.896731	9	1	8
15	118.823	29.508	0.932014	99	186.24	1.32666	0.813399	0.918419	11	1	10
16	118.824	29.5124	4.25016	117	247.63	1.94169	0.837806	0.948542	13	1	12
17	118.824	29.5145	1.81285	113	460.48	1.68892	0.714905	0.966393	10	1	9
18	118.827	29.4861	0.592973	101	729.32	1.85347	0.572079	0.571775	7	0	7
19	118.827	29.5067	3.09464	109	107.62	2.12182	0.798909	0.922155	9	0	9
20	118.828	29.5039	1.10316	99	158.86	1.56301	0.876871	0.908058	6	1	5
21	118.828	29.5212	1.19314	106	169.74	1.8918	0.8504	0.742795	8	0	8
22	118.829	29.5145	11.8418	123	64.53	3.0487	0.498443	0.943536	12	2	10
23	118.832	29.5333	0.265186	100	529.18	1.19034	0.95978	0.780469	7	0	7
24	118.833	29.5345	0.0655843	100	562.25	1.31005	0.963552	0.280222	3	0	3
25	118.833	29.534	0.145301	100	509.88	1.26174	0.963119	0.587475	7	0	7
26	118.834	29.5345	0.0382765	100	503.98	1.56098	0.945854	0.12	2	0	2
27	118.838	29.5372	0.968228	100	239.84	1.94199	0.917907	0.749806	10	2	8
28	118.84	29.4921	0.820318	101	677.63	1.3908	0.759946	0.866719	8	0	8
29	118.843	29.4928	0.295157	99	607.72	1.34006	0.457417	0.808379	6	0	6
30	118.843	29.5398	0.22618	100	194.87	1.32608	0.862932	0.482926	6	0	6
31	118.843	29.4914	1.20571	108	428.84	1.38919	0.98441	0.895515	10	0	10
32	118.844	29.4939	0.069419	100	680.72	1.21243	0.903209	0.594342	5	0	5
33	118.845	29.4931	0.170755	100	573.15	1.24866	0.879789	0.651527	7	0	7
34	118.845	29.492	0.321345	101	448.26	1.06772	0.833906	0.880388	5	0	5
35	118.846	29.5417	0.369033	100	310.83	1.19157	0.854133	0.539998	7	2	5
36	118.847	29.4897	4.89208	114	96.27	2.42796	0.790516	0.938434	9	0	9
37	118.847	29.5398	0.932457	100	117.96	1.74793	0.866654	0.480908	10	2	8
38	118.848	29.5431	0.648573	104	45.32	1.44091	0.826727	0.879304	8	0	8
39	118.85	29.5397	0.208341	100	68.02	1.31354	0.609542	0.746005	8	0	8
40	118.85	29.5448	0.895515	100	72.24	1.71013	0.72851	0.393822	14	4	10
41	118.852	29.5405	2.37254	100	19.49	2.13889	0.565462	0.804134	8	0	8
42	118.852	29.5462	0.470622	102	196.09	1.90435	0.693593	0.487246	11	3	8
43	118.855	29.5497	0.08695	99	47.09	1.22479	0.654104	0.0997706	3	0	3
44	118.858	29.5484	4.02593	109	166.25	2.60006	0.809274	0.531273	15	6	9
45	118.859	29.5467	0.471113	100	343.13	1.44296	0.73216	0.686514	7	0	7
46	118.862	29.5507	2.90954	105	450.83	2.40538	0.753399	0.403073	12	6	6
47	118.865	29.5526	9.22615	110	436.41	3.38398	0.732121	0.418231	16	9	7
48	118.865	29.5476	7.7594	124	173.78	2.43375	0.689224	0.935465	11	2	9
49	118.867	29.5518	0.0904077	100	730.41	1.15889	0.647985	0.576216	5	0	5
50	118.868	29.5497	1.16869	105	492.77	1.6663	0.620776	0.716631	7	0	7
51	118.871	29.5484	1.57006	105	485.21	1.55273	0.710744	0.973994	7	0	7
52	118.872	29.5637	0.755667	100	86.22	2.18739	0.92495	0.304052	7	1	6
53	118.872	29.5497	0.0920213	100	730.41	1.1746	0.489832	0.486318	5	0	5
54	118.873	29.5479	3.69805	112	317.75	1.88936	0.779937	0.919654	12	2	10
55	118.873	29.5647	0.19121	100	321.95	1.093	0.929932	0.36077	7	0	7
56	118.873	29.5601	0.775573	100	366.96	1.64288	0.869141	0.59636	9	1	8
57	118.874	29.5469	1.09626	104	374.99	2.09993	0.895397	0.88903	10	1	9
58	118.875	29.5625	0.224128	100	428.42	1.23868	0.860826	0.34862	6	0	6
59	118.876	29.5639	0.0481467	100	519.66	1.47448	0.798757	0.41	2	0	2
60	118.877	29.5649	0.151203	100	499.94	1.27776	0.726533	0.629806	7	0	7
61	118.878	29.5663	0.349255	103	522.01	1.88271	0.706264	0.752796	8	0	8
62	118.882	29.5237	1242.39	232	822.14	7.99533	0	0.980717	36	19	17
63	118.883	29.5632	70.1773	170	661.96	4.58858	0.370833	0.971518	11	1	10
64	118.887	29.5009	2.49294	100	502.55	2.2497	0.947833	0.977689	10	0	10
65	118.889	29.5023	1.03548	100	610.03	1.52263	0.928382	0.981709	10	0	10
66	118.891	29.5037	0.0377457	100	699.4	1.05922	0.929472	0.01	3	0	3
67	118.891	29.5031	0.157232	100	784.35	1.43467	0.932496	0.393057	6	0	6
68	118.892	29.5043	1.44157	100	681.95	1.44869	0.951535	0.980673	9	0	9
69	118.893	29.5382	0.68877	100	142.2	1.85165	0.75817	0.448059	6	0	6
70	118.894	29.5664	0.098598	99	749.06	1.15649	0.829511	0.281875	5	0	5
71	118.894	29.506	0.838198	100	590.91	1.81865	0.967112	0.981511	8	0	8
72	118.895	29.5683	1.75746	115	484.89	1.7349	0.804269	0.886996	10	2	8
73	118.897	29.5069	0.0812943	100	626.74	1.37201	0.966511	0.421466	5	0	5
74	118.898	29.5682	1.52515	111	439.85	1.53767	0.91264	0.902601	9	1	8
75	118.899	29.569	0.126072	100	483.51	1.2815	0.900801	0.700903	5	0	5
76	118.9	29.5684	0.475476	102	555.65	1.25934	0.918846	0.889698	8	0	8
77	118.9	29.537	0.0616567	102	231.72	1.19125	0.845258	0	1	0	1
78	118.905	29.5477	0.099097	100	1361.76	1.2235	0.989656	0.780591	5	0	5
79	118.905	29.5487	0.036667	100	1535.2	1.14928	0.982733	0.147943	4	0	4
80	118.907	29.5338	1.15934	105	102.12	1.71254	0.777363	0.913606	9	0	9
81	118.907	29.5498	0.282468	100	2047.79	1.51085	0.953857	0.743968	7	0	7
82	118.908	29.5495	0.288903	100	1621.99	1.49559	0.938356	0.720814	7	0	7
83	118.908	29.5511	0.963306	100	1808.95	1.85374	0.955699	0.831072	10	0	10
84	118.909	29.5804	0.271808	100	656.58	1.64531	0.897525	0.613948	6	0	6
85	118.91	29.5783	0.626186	100	903.11	1.25949	0.825208	0.834834	7	0	7
86	118.91	29.5799	0.761355	100	716.44	2.02521	0.860843	0.700868	7	0	7
87	118.91	29.5838	0.543792	102	437.94	1.31061	0.900285	0.70317	5	0	5
88	118.911	29.5525	0.132333	100	2005.92	1.20838	0.953449	0.635558	6	0	6
89	118.911	29.5325	2.35293	111	76.29	1.91563	0.713357	0.959448	8	0	8
90	118.911	29.5502	2.24489	105	1742.42	2.87773	0.939655	0.745884	10	0	10
91	118.911	29.577	2.72139	106	966.14	1.93638	0.79589	0.822228	9	0	9
92	118.911	29.5473	0.53447	100	1431.13	1.47146	0.963235	0.841079	9	0	9
93	118.913	29.5793	1.04772	100	935.03	1.56747	0.825539	0.850997	10	1	9
94	118.913	29.5834	0.164457	100	588.67	1.14684	0.903484	0.33622	5	0	5
95	118.913	29.5775	1.1866	100	1128.63	1.67111	0.809385	0.868474	9	1	8
96	118.914	29.5749	3.60893	109	1259.98	2.76581	0.745568	0.862065	8	0	8
97	118.914	29.5552	0.188602	100	2377.59	1.98364	0.993399	0.471581	5	0	5
98	118.914	29.5536	0.08208	100	2257.2	1.2626	0.978993	0.346652	3	0	3
99	118.914	29.5813	5.51387	110	550.21	3.10477	0.851922	0.888419	8	0	8
100	118.915	29.5478	0.0640047	100	1621.61	1.07226	0.973267	0.104383	2	0	2
101	118.915	29.5875	0.25834	100	121.66	1.37542	0.617991	0.433525	5	0	5
102	118.916	29.5774	0.6176	104	1141.8	1.53292	0.855198	0.813383	5	0	5
103	118.918	29.5805	0.299378	102	858.08	1.25386	0.744435	0.740555	4	0	4
104	118.918	29.5838	6.73746	118	402.7	1.96595	0.57247	0.938589	8	0	8
105	118.919	29.576	0.400817	100	1379.46	1.52507	0.915883	0.504589	9	1	8
106	118.919	29.5792	0.232609	102	1020.09	1.61444	0.755314	0.261566	4	0	4
107	118.92	29.5847	1.28189	110	394.21	1.57382	0.615004	0.839854	8	0	8
108	118.921	29.5305	0.615966	101	51.84	1.54263	0.616364	0.860715	9	1	8
109	118.922	29.5842	1.79699	106	511.34	1.35017	0.475073	0.920662	9	0	9
110	118.922	29.5299	0.751179	106	46.36	1.54168	0.775318	0.877663	8	0	8
111	118.923	29.5808	25.7252	122	745.43	3.9961	0.583328	0.968205	11	0	11
112	118.924	29.5842	0.917689	111	642.37	1.15084	0.397175	0.920679	9	0	9
113	118.924	29.5303	0.646251	100	208.52	1.68517	0.906008	0.789179	9	0	9
114	118.926	29.5939	0.707811	102	91.95	1.26807	0.577378	0.932446	8	0	8
115	118.927	29.5762	0.770943	100	1524.71	1.59141	0.192717	0.583779	7	0	7
116	118.928	29.5826	0.77122	106	1071.94	1.23653	0.39269	0.887187	8	0	8
117	118.928	29.5353	0.179513	100	866.24	1.87708	0.933945	0.446762	7	0	7
118	118.929	29.5857	97.5352	218	50.48	2.81819	0.180347	0.984642	23	8	15
119	118.93	29.5794	0.12075	103	1281.88	1.17958	0.723211	0.470137	5	0	5
120	118.931	29.5811	4.44112	118	1016.75	1.86686	0.611997	0.937581	6	0	6
121	118.931	29.5755	4.75139	117	1538.19	1.78559	0.889787	0.914913	7	0	7
122	118.932	29.5767	0.697538	109	1585.59	1.18159	0.870075	0.890135	6	0	6
123	118.933	29.5811	0.701753	107	1223.95	1.46398	0.701943	0.693804	7	0	7
124	118.934	29.5755	3.27691	114	1648.29	2.00484	0.855434	0.910453	8	1	7
125	118.935	29.5942	0.552296	104	656.68	1.14938	0.87711	0.787912	6	0	6
126	118.936	29.5941	0.194349	101	798.8	1.14337	0.902996	0.769329	6	0	6
127	118.937	29.5369	30.1073	165	993.29	3.27038	0.648728	0.972996	21	5	16
128	118.938	29.5791	0.316549	106	641.71	1.31434	0.984755	0	2	1	1
129	118.938	29.5274	51.1132	165	514.47	3.07039	0.567644	0.893553	25	12	13
130	118.939	29.5407	0.562879	101	2047.31	1.89548	0.734765	0.814304	8	1	7
131	118.942	29.5787	1.33108	100	1959.55	1.40355	0.853996	0.65118	11	6	5
132	118.944	29.5543	0.442644	101	1650.12	1.45998	0.955626	0.875313	10	0	10
133	118.944	29.5986	0.97942	100	639.54	1.40666	0.956166	0.895369	4	0	4
134	118.944	29.5557	1.13524	107	1596.55	1.7194	0.950921	0.821349	17	8	9
135	118.945	29.5571	0.405972	102	1703.89	1.176	0.949118	0.827233	16	7	9
136	118.948	29.5609	0.172559	100	1682.77	1.42002	0.961219	0	1	0	1
137	118.95	29.5593	0.446213	100	1395.73	1.69476	0.961233	0.713741	8	1	7
138	118.95	29.5585	0.060858	100	1368.75	1.28449	0.963607	0	2	1	1
139	118.951	29.5439	3.50094	113	1023.89	2.32634	0.934258	0.947753	9	1	8
140	118.953	29.542	0.287346	100	1221.24	1.65771	0.721449	0.718244	9	1	8
141	118.955	29.5701	0.424267	100	1698.01	1.46698	0.938484	0.724374	8	0	8
142	118.956	29.5382	0.511559	100	1310.02	1.3383	0.943263	0.909868	5	0	5
143	118.96	29.5693	8.83434	124	969.06	2.74868	0.779042	0.935855	18	7	11
144	118.961	29.5443	65.2563	177	64.69	2.76257	0.362474	0.967069	30	13	17
145	118.966	29.5416	56.8125	186	58.01	1.76704	0.605852	0.963027	26	11	15
146	118.977	29.6085	37.2329	185	1507.5	1.7356	0.607602	0.955241	29	13	16
147	118.977	29.612	0.678916	100	1035.11	1.49909	0.724712	0.860805	6	1	5
148	118.984	29.6139	0.370007	100	930.34	1.4242	0.965996	0.648329	7	0	7
149	118.988	29.6124	0.450536	100	1354.51	1.09782	0.990388	0.864387	10	3	7
150	119.044	29.5315	1.25996	163	389.51	1.52322	0.462655	0.986499	14	1	13
151	119.065	29.5728	0.299949	94	266.95	1.29624	0.923996	0.834019	6	1	5
152	119.066	29.572	0.274381	95	389.86	1.54566	0.936104	0.830001	7	0	7
153	119.069	29.5729	1.69343	97	242.19	1.85357	0.907399	0.908641	12	3	9
154	119.07	29.5316	869.035	379	355.94	3.06404	0.0340596	0.8708	33	17	16
155	119.071	29.5797	0.243182	94	365.97	1.40254	0.94539	0.172808	3	0	3
156	119.075	29.5444	0.415198	100	153.49	1.08577	0.855468	0.33	7	0	7
157	119.077	29.546	0.164528	100	416.61	1.12318	0.980762	0.12	3	0	3
158	119.079	29.5389	0.407947	100	229.03	1.20981	0.970516	0.1	2	0	2
159	119.08	29.5754	0.42638	95	335.02	1.186	0.933314	0.927905	8	0	8
160	119.08	29.5468	1.09668	100	627.34	1.22638	0.99158	0.551848	5	0	5
161	119.08	29.5745	0.239738	94	402.35	1.1074	0.946571	0.903778	6	0	6
162	119.083	29.5737	0.12607	94	459.45	1.39815	0.945217	0	3	0	3
163	119.087	29.5273	1.0451	100	78.99	1.38936	0.796729	0.693536	10	1	9
164	119.098	29.5468	12.5653	137	509.28	1.29133	0.857281	0.948992	12	0	12
165	119.099	29.5375	11.5773	129	797.91	1.42368	0.824963	0.902655	19	10	9
166	119.101	29.5509	2.57752	111	261.36	1.24947	0.888038	0.8222	11	1	10
167	119.101	29.5352	3.06103	113	667.53	1.21396	0.836257	0.03	9	1	8
168	119.102	29.5361	0.373826	110	659.25	1.44131	0.821874	0.99	2	0	2
