# Supplementary material for: Taxon‐dependent effects of dispersal limitation versus environmental filters on bryophyte assemblages―Multiple perspective studies in land‐bridge islands
Source: Ecol Evol. 2023 Feb 24;13(2):e9844. doi: 10.1002/ece3.9844 (PMC9951200; doi:10.1002/ece3.9844)
Supplement: Supplementary file 5 — Table S3 [file ECE3-13-e9844-s004.xlsx]

## Sheet: Definitions of habitat types
No. habitat type	Habitat types	Definition
1	Abandoned buildings	A patch with abandoned buildings or building relic.
2	Abandoned nursery and orchards	A patch for once planted fruit trees or tea trees, with an area larger than 500 m2
3	Abandoned vegetable fields	A patch once planted vegetables, with an area larger than 50 m2.
4	Artifical ditches	Ditches in orchards or tea gardens
5	Artifically planted Pterocarya stenoptera forests	A patch with an area larger than 100 m2, and containing artifically planted Pterocarya stenoptera.
6	Bamboo forests	A patch with an area larger than 100 m2, and containing bamboos (Phyllostachys heterocycla)
7	Big broadleaved trees	One or several large broadleaved trees whose diameter (at a height of 1.5 m above the ground) was larger than 40 cm, often along road or around buildings.
8	Brick walls	Brick walls in use or abandoned, or brick relic
9	Broadleaved forests	A patch with an area larger than 100 m2, and containing broad-leaved trees whose diameter was all larger than 20 cm.
10	Buildings in use	A patch with at least one building still used by local residents, in some larger islands such as Island 109, 70 and 71
11	Cemetery	A patch with a burial ground, often building with cement or stones.
12	Fir forests	A patch with an area larger than 100 m2, and containing artifically planted Cunninghamia lanceolatea.
13	Flower bed and flowerpots	A patch containing a flower bed with an area larger than 25 m2, or any flowerpot (with a upper diameter larger than 20 cm) in use.
14	Habitats with fallen woods	A patch with fallen woods (whose diameter was larger then 10 cm), often under forests
15	Habitats with rotten woods	A patch with rooten woods (of different leves of decay), often under forests
16	High coniferous forests	A patch with an area larger than 100 m2, and containing more than three coniferous trees (Pinus massoniana) whose diameter was all larger than 20 cm. The habitats were covered with forests (∼90%) dominated by P. massoniana in the canopy and broad-leaved plants in the sub-canopy and understory.
17	High herbaceous vegetaion	A patch with an area larger than 25 m2, and containing grasses with a mean heigh thigher than 60 cm.
18	Low coniferous forests	A patch with an area larger than 100 m2, and containing more than five coniferous forest (Pinus massoniana) whose diameter (at a height of 1.5 m above the ground) was all smaller than ca. 10 cm.
19	Low herbaceous vegetation	A patch with an area larger than 25 m2, and containing grasses with a mean height lower than 30 cm.
20	Middle herbaceous vegetaion	A patch with an area larger than 25 m2, and containing grasses with a mean height between 30 - 60 cm.
21	Mixed forests	A patch with an area larger than 100 m2, and containing broad-leaved trees, confierous trees and shrub.
22	Moist boulders or stone walls	Moist or dripping boulders or stone walls
23	Mountain stream or ravine	A setion of ditch or ravine in mountain
24	Nursery and orchards	A patch for planting fruit trees or tea trees, with an area larger than 500 m2
25	Old cement walls	Abandoned cement walls
26	Open rocky habitats	A patch with boluders in open habitats
27	Rocky habitats under forests	A patch with boluders under forests
28	Samll ditches or ponds	A patch with small ponds or artificial ditches in flatlands.
29	Shrub	A patch with an area larger than 100 m2, and containing shrubs.
30	Soil road in open habitats	A section road with soil substrate in oper environments for human walk.
31	Soil road under forests	A section road with soil substrate under foress for human walk occassionally.
32	Soil slope under forests	A setion of soil slope with bevel width wider than ca. 50 cm
33	Sone walls	A section of wall piled with stones
34	Stone steps	A step road building with stones, in some large islands.
35	Transportation station	Dock for fishing boats and passenger ships.
36	Vegetable fields	A patch for planting vegetables, with an area larger than 50 m2.
